# Supplementary material for: Differential Retention and Loss of a Mycotoxin in Fungal Evolution
Source: Toxins (Basel). 2025 Jun 19;17(6):311. doi: 10.3390/toxins17060311 (PMC12197560; doi:10.3390/toxins17060311)
Supplement: Supplementary file 1 [file toxins-17-00311-s001.zip]

Archive with 1 entries (1 files):
- toxins-3574729-supplementary.pdf
